# Supplementary material for: Decreased DNA methylation at promoters and gene-specific neuronal hypermethylation in the prefrontal cortex of patients with bipolar disorder
Source: Mol Psychiatry. 2021 Apr 20;26(7):3407–18. doi: 10.1038/s41380-021-01079-0 (PMC8505249; doi:10.1038/s41380-021-01079-0)
Supplement: Supplementary file 5 — Supplementary Table S2 [file 41380_2021_1079_MOESM5_ESM.xlsx]

## Sheet: Sheet1
Tabe S2. List of neuronal DMRs.
direction of change	Chr	Start	End	accesion	associate gene	score p1	score p2	GWAS overlap	Car(Max)_hyper_DMR	Car(Min)_hyper_DMR	Li(Max)_hyper_DMR	Li(Min)_hyper_DMR	Val(Max)_hyper_DMR	Val(Min)_hyper_DMR	Car(Max)_hypo_DMR	Car(Min)_hypo_DMR	Li(Max)_hypo_DMR	Li(Min)_hypo_DMR	Val(Max)_hypo_DMR	Val(Min)_hypo_DMR	hmc in control neuron
hypomethylation	chr1	1168922	1170336	NM_080605	B3GALT6	54.04	48.72				+
hypomethylation	chr1	1650176	1651048	NM_001291345	CDK11B	40.73	65.82				+
hypomethylation	chr1	1652450	1653249	NM_033487	CDK11B	32.7	54.52
hypomethylation	chr1	5926484	5927392	NM_015102	NPHP4	52.31	34.13
hypomethylation	chr1	6767468	6768162		Intergenic	34.09	40.08
hypomethylation	chr1	6838270	6838893		Intergenic	31.33	38.5
hypomethylation	chr1	7798250	7799020	NM_015215	CAMTA1	51.39	47.43
hypermethylation	chr1	8585482	8586248	NM_012102	RERE	43.93	38.86	MD, SZ
hypomethylation	chr1	9408761	9409420	NM_025106	SPSB1	35.38	46.61
hypomethylation	chr1	12222968	12223737	NR_107000	MIR7846	62.83	38.15			+
hypomethylation	chr1	13902802	13903603		Intergenic	57.99	46.56
hypomethylation	chr1	15684883	15685960	NM_052929	FHAD1	50.27	63.78														+
hypomethylation	chr1	15686644	15687484	NM_052929	FHAD1	39.71	57.06			+
hypomethylation	chr1	17033334	17033957	NR_026567	ESPNP	34.19	40.33
hypomethylation	chr1	20467079	20468055	NM_022819	PLA2G2F	45.99	41.67											+	+		+
hypomethylation	chr1	20636155	20636813	NM_001039500	VWA5B1	36.57	43.83
hypomethylation	chr1	28476708	28477724	NM_001164721	PTAFR	85.72	63.76
hypomethylation	chr1	28484273	28485186	NM_001164722	PTAFR	105.67	74.41
hypomethylation	chr1	28519174	28520170	NM_001164721	PTAFR	65.3	43.98											+			+
hypomethylation	chr1	32034955	32035825		Intergenic	54.99	41.16
hypomethylation	chr1	33941495	33942312	NM_145238	ZSCAN20	35.35	40.93
hypermethylation	chr1	40562198	40563076	NM_000310	PPT1	42.25	53.16
hypomethylation	chr1	44594486	44595405	NM_173484	KLF17	41.05	33
hypomethylation	chr1	44606213	44606836		Intergenic	33.48	39.13
hypomethylation	chr1	44612067	44612771		Intergenic	36.61	39.91
hypomethylation	chr1	45211652	45212275	NM_001297656	KIF2C	37.35	30.17			+
hypomethylation	chr1	53903355	53904090	NR_002314	SLC25A3P1	68.89	34.69			+
hypomethylation	chr1	55090051	55090406	NM_015547	ACOT11	30.83	31.01														+
hypermethylation	chr1	62901300	62901961	NM_001017415	USP1	32.59	44.47														+
hypomethylation	chr1	64668439	64669413	NM_152489	UBE2U	67.86	50.16														+
hypomethylation	chr1	92371851	92372474	NM_001195684	TGFBR3	42.62	33.29
hypomethylation	chr1	92413613	92414817	NM_001242805	BRDT	87.57	79.95
hypomethylation	chr1	101177378	101178243		Intergenic	42.01	46.82
hypomethylation	chr1	110305153	110306122	NM_133181	EPS8L3	78.16	63.02														+
hypomethylation	chr1	110985961	110987099		Intergenic	67.2	36.16														+
hypomethylation	chr1	112031225	112031921	NM_001081976	TMIGD3	58.04	33.94
hypomethylation	chr1	115078499	115079703		Intergenic	78.63	56.87
hypomethylation	chr1	120263240	120264364	NM_006623	PHGDH	97.15	49.91									+
hypomethylation	chr1	120438144	120439118	NM_021794	ADAM30	43.15	41.8			+
hypomethylation	chr1	147372121	147372744	NM_005267	GJA8	33.35	34.5
hypomethylation	chr1	152190954	152193354	NM_001009931	HRNR	91.83	36.54
hypomethylation	chr1	152193356	152193875	NM_001009931	HRNR	91.83	67.36												+
hypomethylation	chr1	152279480	152280275	NM_002016	FLG	43	49.52
hypomethylation	chr1	152280850	152281473	NM_002016	FLG	30.73	35.27
hypomethylation	chr1	152281475	152283342	NM_002016	FLG	57.32	62.95
hypomethylation	chr1	152283344	152284169	NM_002016	FLG	53.55	42.56
hypomethylation	chr1	158461225	158462320		Intergenic	98.66	104.6
hypomethylation	chr1	158693834	158694603		Intergenic	46.51	37.92
hypomethylation	chr1	159771699	159772471	NM_001004310	FCRL6	47.17	39.08
hypomethylation	chr1	160852870	160853672	NM_017625	ITLN1	36.7	53.59
hypomethylation	chr1	161021702	161022325	NM_181720	ARHGAP30	30.66	45.49										+	+			+
hypermethylation	chr1	162467390	162468213	NM_144624	UHMK1	34.31	49.94
hypomethylation	chr1	167666341	167667001	NM_052862	RCSD1	35.32	31.8
hypomethylation	chr1	171226827	171227450	NM_001282692	FMO1	33.82	32.68
hypomethylation	chr1	171625465	171626377	NM_000261	MYOC	71.28	61.54
hypomethylation	chr1	183099162	183099641	NM_002293	LAMC1	36.24	49.43														+
hypermethylation	chr1	201178214	201179126	NM_001164586	IGFN1	90.82	54.01														+
hypomethylation	chr1	201913146	201913769	NM_012134	LMOD1	30.53	39.28
hypomethylation	chr1	203316577	203317274	NM_002023	FMOD	53.67	33.35
hypomethylation	chr1	207276721	207277566	NM_000715	C4BPA	42.13	40.3
hypomethylation	chr1	208090337	208090854		Intergenic	40.34	30.21
hypomethylation	chr1	208090865	208091101		Intergenic	40.34	75.63						+
hypomethylation	chr1	209405843	209406466		Intergenic	43.95	30.7				+		+	+
hypomethylation	chr1	212798096	212798939	NM_153606	FAM71A	38.66	63.91
hypomethylation	chr1	212799196	212799925	NM_153606	FAM71A	38.78	41.13
hypomethylation	chr1	214729869	214730198		Intergenic	33.45	32.12				+
hypomethylation	chr1	221049728	221050351	NR_046901	HLX-AS1	30.59	38.24
hypomethylation	chr1	222716378	222717112	NM_024746	HHIPL2	34.58	35.8
hypomethylation	chr1	223176253	223176413	NM_032890	DISP1	31.68	32.94				+
hypomethylation	chr1	223177456	223178185	NM_032890	DISP1	35.85	47.63
hypomethylation	chr1	224051137	224051979		Intergenic	64	61.2					+	+	+
hypomethylation	chr1	226145519	226146035		Intergenic	31.43	32.14
hypomethylation	chr1	227926732	227927545	NM_053052	SP47	36.75	47.44
hypomethylation	chr1	231258105	231259070		Intergenic	44.57	55.67														+
hypomethylation	chr1	234893630	234894502		Intergenic	62.16	56.06
hypomethylation	chr1	236640501	236641328	NM_145861	EDARADD	93.69	133.42														+
hypomethylation	chr1	236645659	236646318	NM_080738	EDARADD	32.49	51
hypomethylation	chr1	236646813	236647834	NM_080738	EDARADD	53.9	47.09
hypomethylation	chr1	245281091	245282041	NM_001143943	EFCAB2	38.72	42.68
hypomethylation	chr1	246971556	246972179		Intergenic	32.29	40.49
hypomethylation	chr1	246977984	246978931		Intergenic	53.37	42.82														+
hypomethylation	chr1	247579285	247580203	NM_001079821	NLRP3	58.63	46.5														+
hypomethylation	chr1	247620961	247621907		Intergenic	44.01	41.56					+									+
hypomethylation	chr1	248014231	248015322		Intergenic	67.78	56.11
hypermethylation	chr2	288038	288661	NM_001002919	FAM150B	32.23	36.79
hypomethylation	chr2	10910419	10911326	NM_001039362	ATP6V1C2	32.16	44.49					+		+
hypomethylation	chr2	26372938	26373834		Intergenic	87.2	59.71														+
hypomethylation	chr2	27804276	27804935	NM_032266	C2orf16	52.52	50.61
hypomethylation	chr2	38043142	38044203		Intergenic	54.89	37.83
hypomethylation	chr2	44393378	44394036	NM_177969	PPM1B	76.98	32.62							+
hypomethylation	chr2	46611610	46612233	NM_001430	EPAS1	34.71	48.63
hypermethylation	chr2	54556529	54557501	NM_001100396	C2orf73	39.43	47.25			+
hypomethylation	chr2	69100270	69101350	NM_014482	BMP10	83.39	102.12
hypomethylation	chr2	73871502	73872285	NR_003683	ALMS1P	33.74	39.89
hypomethylation	chr2	88463509	88464276		Intergenic	53.61	56.02														+
hypomethylation	chr2	88989005	88990063	NM_144563	RPIA	121.68	145.63										+	+	+
hypomethylation	chr2	97335771	97336465	NM_001293083	FER1L5	46.6	39.01	BD2
hypomethylation	chr2	98333545	98334168	NM_001079	ZAP70	40.44	31.8	BD2
hypomethylation	chr2	102626056	102626939	NR_048564	IL1R2	37.95	62.74
hypomethylation	chr2	102925955	102926862	NM_001282408	IL1RL1	68.41	83.21											+
hypomethylation	chr2	103129263	103130181	NM_001011552	SLC9A4	49.23	45.18									+
hypomethylation	chr2	109604537	109604849	NM_022336	EDAR	42.19	30
hypomethylation	chr2	109604851	109605325	NM_022336	EDAR	42.19	31.68
hypomethylation	chr2	112650821	112651814	NM_006343	MERTK	60.19	60.23
hypomethylation	chr2	112732341	112733513	NM_006343	MERTK	55.64	75.47
hypomethylation	chr2	113763194	113763997	NM_014440	IL36A	114.26	38.49						+
hypomethylation	chr2	121230015	121230818		Intergenic	43.78	47.87
hypomethylation	chr2	121554678	121555301	NM_005270	GLI2	34.36	30.18
hypomethylation	chr2	128384879	128385502	NM_001080527	MYO7B	36.38	34.35
hypomethylation	chr2	128435557	128436707	NM_001161404	LIMS2	112.02	120.58											+			+
hypomethylation	chr2	128455688	128456894	NM_032740	SFT2D3	112.4	81.39														+
hypomethylation	chr2	132127230	132127915		Intergenic	54.79	40.55
hypomethylation	chr2	133246006	133247352	NM_001508	GPR39	77.11	102.78									+
hypomethylation	chr2	133540588	133542123	NM_207363	NCKAP5	83.23	78.99
hypomethylation	chr2	136593615	136594715	NM_002299	LCT	58.77	80.93											+
hypomethylation	chr2	137813574	137814448	NM_001080427	THSD7B	47.85	44.67			+				+
hypomethylation	chr2	159856714	159857521	NM_001145909	TANC1	58.75	49.92														+
hypomethylation	chr2	164008849	164009472		Intergenic	31.9	47.03			+
hypomethylation	chr2	164467123	164467810	NM_018086	FIGN	38.59	35.87			+	+		+	+
hypomethylation	chr2	167759859	167760959	NM_001079810	XIRP2	46.48	62.68
hypomethylation	chr2	168099625	168100320	NM_152381	XIRP2	35.72	41.76
hypomethylation	chr2	168106972	168107796	NM_152381	XIRP2	62.35	80.79						+	+
hypomethylation	chr2	169658524	169659254	NM_001039724	NOSTRIN	32.66	45.44										+
hypomethylation	chr2	169751637	169752411		Intergenic	53.26	47
hypomethylation	chr2	202124750	202125412	NM_033356	CASP8	30.52	48.23			+
hypermethylation	chr2	208576315	208576938	NM_001142300	CCNYL1	35.2	31.48
hypomethylation	chr2	208997429	208998159	NR_038437	LOC100507443	39.85	39.13
hypomethylation	chr2	210043984	210044459		Intergenic	38.49	37.91					+
hypomethylation	chr2	219028642	219029734	NM_000634	CXCR1	58.88	46.59
hypomethylation	chr2	219029736	219030089	NM_000634	CXCR1	58.88	40.15
hypomethylation	chr2	219892382	219893005	NM_001278296	CCDC108	38.74	31.15
hypomethylation	chr2	220088765	220089677	NR_104255	ATG9A	46.37	31.32				+
hypomethylation	chr2	228335880	228336526	NM_001135187	AGFG1	37.57	53.84
hypomethylation	chr2	233841358	233842009	NM_019850	NGEF	34.64	39.02
hypomethylation	chr2	234622411	234623246	NM_019078	UGT1A5	53.88	41.88
hypomethylation	chr2	238419094	238420090	NR_106869	MIR6811	51.69	46.99												+
hypomethylation	chr2	239140545	239141690	NR_026925	LOC151174	108.55	75.03														+
hypomethylation	chr2	241970769	241971392	NM_001080437	SNED1	47.71	31.68
hypermethylation	chr2	242929035	242930052	NR_110220	LINC01237	57.94	102.47														+
hypomethylation	chr2	242941645	242942268	NR_110220	LINC01237	30.18	58.95											+		+
hypomethylation	chr3	9383172	9383867		Intergenic	37.77	80.69
hypomethylation	chr3	9780484	9781318	NM_004634	BRPF1	49.67	49.02
hypomethylation	chr3	14862265	14863150	NM_152536	FGD5	37.48	34.07
hypermethylation	chr3	15139625	15140533	NM_022340	RBSN	56.45	38.37
hypermethylation	chr3	16303858	16304760	NM_001047434	DPH3	36.91	35.22														+
hypermethylation	chr3	38691607	38692296	NM_001099405	SCN5A	31.95	41.8										+	+	+	+	+
hypomethylation	chr3	39306760	39308250	NM_001171172	CX3CR1	64.54	86.36							+
hypomethylation	chr3	41236944	41237790	NM_001904	CTNNB1	41.59	49.93			+	+	+				+
hypomethylation	chr3	42905685	42906942	NM_001296	ACKR2	81.56	65.39										+
hypomethylation	chr3	44282275	44283154	NM_001145030	TOPAZ1	39.18	61.28	MD
hypomethylation	chr3	44750813	44751866	NM_001134442	ZNF502	52.03	48.41	MD
hypomethylation	chr3	44751868	44752222	NM_001134442	ZNF502	34.78	48.41	MD
hypomethylation	chr3	46306637	46307440	NM_001837	CCR3	44.21	34.78
hypomethylation	chr3	48162019	48162751		Intergenic	35.44	50.72
hypomethylation	chr3	48520253	48520684	NM_001272065	SHISA5	33.09	32.93
hypomethylation	chr3	50237926	50239001	NM_006841	SLC38A3	50.32	56.52
hypomethylation	chr3	52812330	52812953	NM_001166434	ITIH1	33.7	36.08	BD1, BD2, SZ
hypomethylation	chr3	52823071	52824030	NM_002215	ITIH1	38.93	39.61	BD1, BD2, SZ
hypomethylation	chr3	56718088	56718809	NM_001112736	FAM208A	42.52	57.96				+	+
hypomethylation	chr3	57180003	57180730	NM_017563	IL17RD	36.05	33.99								+
hypomethylation	chr3	58196939	58197562	NM_004944	DSE1L3	50.11	73.32
hypomethylation	chr3	75648471	75649094		Intergenic	46.27	41.7														+
hypomethylation	chr3	106823909	106824794		Intergenic	57.3	48.86
hypomethylation	chr3	106824912	106825570		Intergenic	37.85	38.04		+					+
hypomethylation	chr3	112357176	112357693	NM_199512	CCDC80	31.37	32.94
hypomethylation	chr3	118865286	118865983	NM_152538	IGSF11	47.88	35.29
hypomethylation	chr3	121725657	121726455	NM_001199799	ILDR1	34.2	37.93
hypomethylation	chr3	122419229	122420295	NM_017554	PARP14	52.73	55.23				+	+
hypomethylation	chr3	124732489	124732967	NM_020733	HEG1	34.27	30.02		+												+
hypermethylation	chr3	125312878	125313539	NM_022776	OSBPL11	40.26	33.47
hypomethylation	chr3	125905507	125906603	NR_046383	ALDH1L1-AS2	52.41	44.13														+
hypermethylation	chr3	131219762	131220454	NM_007208	MRPL3	38.63	35.37											+	+
hypomethylation	chr3	138765069	138766067	NM_001134657	PRR23C	38.34	51.81
hypomethylation	chr3	143574427	143575446		Intergenic	55.84	103.35
hypomethylation	chr3	151530498	151531599	NM_001086	AADAC	54.42	43.69														+
hypomethylation	chr3	170671302	170671348		Intergenic	32.83	41.23
hypomethylation	chr3	170671350	170671925		Intergenic	32.83	33.04
hypomethylation	chr3	171455348	171456010	NM_001130081	PLD1	31.11	30.89
hypomethylation	chr3	177015154	177016105	NR_047465	LINC00501	84.47	39.98
hypomethylation	chr3	182970230	182971131	NM_032047	B3GNT5	42.39	44.55								+
hypomethylation	chr3	183273755	183274639	NM_130446	KLHL6	45.11	43.95
hypomethylation	chr3	183278862	183279408		Intergenic	43.18	34.56				+
hypomethylation	chr3	183350043	183350958	NM_017644	KLHL24	51.23	52.68
hypomethylation	chr3	183744754	183745849	NM_182537	HTR3D	49.96	41.21							+
hypomethylation	chr3	186383493	186384401	NM_000412	HRG	44.26	50.46							+
hypomethylation	chr3	189508250	189508873	NM_001114980	TP63	32.76	32.43
hypomethylation	chr3	194062889	194063512	NM_001291988	CPN2	33.75	30.17
hypomethylation	chr3	194475757	194476860	NR_037891	LOC100507391	74.18	37.68
hypomethylation	chr3	195538921	195540035	NM_004532	MUC4	45.95	45.2		+		+
hypomethylation	chr3	195540904	195541601	NM_018406	MUC4	37.54	51.96			+											+
hypomethylation	chr3	196240321	196241020	NM_001077657	SMCO1	51.3	38.47		+								+
hypomethylation	chr4	616257	617308	NM_000283	PDE6B	47.29	82.55		+	+
hypomethylation	chr4	1364642	1365509	NM_020894	UVSSA	65.56	52.07														+
hypomethylation	chr4	1366291	1366914	NM_020894	UVSSA	55.25	30.76														+
hypomethylation	chr4	1949765	1950595	NM_133334	WHSC1	42.49	36.02												+
hypomethylation	chr4	3314576	3315199	NM_002926	RGS12	32.94	50.49		+	+											+
hypomethylation	chr4	3573398	3574165	NR_040045	LINC00955	51.73	41.64
hypomethylation	chr4	5024038	5024961	NM_018659	CYTL1	84.37	39.01
hypomethylation	chr4	7778242	7778899	NR_026892	AFAP1-AS1	46.43	31.24		+	+
hypomethylation	chr4	39482021	39483079	NR_026854	LOC401127	64.28	56.3
hypomethylation	chr4	40198417	40199040	NM_001278365	RHOH	32.39	41.76		+
hypomethylation	chr4	40515796	40516893	NM_001098634	RBM47	46.48	53.4								+						+
hypomethylation	chr4	41222535	41223229	NR_102709	UCHL1-AS1	48.27	44.98							+
hypomethylation	chr4	57179619	57180551	NM_020722	KIAA1211	48.43	55.43
hypomethylation	chr4	57459500	57460123	NM_001256475	THEGL	45.67	58.45
hypomethylation	chr4	57460253	57460876	NM_001256475	THEGL	36.58	34.94
hypomethylation	chr4	57460957	57461165	NM_001256475	THEGL	36.58	48.63				+
hypomethylation	chr4	68581809	68582539	NR_015439	UBA6-AS1	44.46	32.55
hypomethylation	chr4	72891965	72892843		Intergenic	51.99	80.93
hypomethylation	chr4	79188014	79188637	NM_001166133	FRAS1	51.17	31.96
hypomethylation	chr4	84034000	84034587	NM_001130715	PLAC8	43.01	33.94							+
hypomethylation	chr4	93104204	93104827		Intergenic	30.52	43.7							+
hypermethylation	chr4	102266570	102267229	NM_001130691	PPP3CA	36.18	37.94
hypomethylation	chr4	108124342	108125256		Intergenic	51.66	45.6							+
hypomethylation	chr4	115543840	115544499	NM_003360	UGT8	33.47	32.63
hypomethylation	chr4	121263240	121263279		Intergenic	31.91	41.07
hypomethylation	chr4	121998729	121999372		Intergenic	39.98	31.48
hypomethylation	chr4	122852960	122853619	NM_003305	TRPC3	35.95	34.15
hypomethylation	chr4	135121800	135122423	NM_001114734	PABPC4L	37.43	30.79
hypermethylation	chr4	139476439	139477176		Intergenic	46.77	55.24												+
hypomethylation	chr4	154580082	154580855		Intergenic	42.42	42.74
hypomethylation	chr4	155701558	155702289	NM_001277171	RBM46	50.49	37.13										+
hypomethylation	chr4	164392938	164393968	NM_032136	TKTL2	51.13	81.05
hypomethylation	chr4	165117012	165117787	NM_012403	ANP32C	35.26	35.22
hypomethylation	chr4	166468796	166469649		Intergenic	35.76	40.84														+
hypermethylation	chr4	174255503	174256420	NM_001130688	HMGB2	47.86	34.99
hypermethylation	chr4	174291635	174292749	NM_003864	SAP30	44.98	54.6
hypomethylation	chr4	179207811	179208505		Intergenic	38.75	51.76
hypomethylation	chr4	183244793	183245667	NM_001080477	TENM3	46.03	47.37		+	+	+			+
hypomethylation	chr4	184404725	184405348		Intergenic	40.27	30.6				+
hypomethylation	chr4	185272423	185273319	NR_040108	LOC728175	65.6	52.53					+		+
hypermethylation	chr4	185395319	185395942	NM_002199	IRF2	43.88	55.27
hypomethylation	chr4	185639400	185640495	NR_104593	CENPU	94.16	69.56												+
hypomethylation	chr4	185934625	185935248		Intergenic	71.69	30.72														+
hypomethylation	chr4	188914719	188915458	NM_174900	ZFP42	32.87	44.24
hypomethylation	chr4	189654491	189655181		Intergenic	37.21	43.27			+
hypomethylation	chr4	190469789	190470786		Intergenic	45.92	49.26
hypermethylation	chr5	164381	165142	NM_052909	PLEKHG4B	124.08	92.07		+									+	+	+	+
hypomethylation	chr5	201551	202442		Intergenic	78.1	47.21		+								+				+
hypermethylation	chr5	1196542	1197628	NM_001003841	SLC6A19	129.89	144.87										+		+		+
hypomethylation	chr5	1268069	1269345	NM_001193376	TERT	61.71	46.34				+
hypomethylation	chr5	2788347	2788970		Intergenic	35.08	35.55
hypomethylation	chr5	5133319	5133975	NR_109915	CTD-2297D10.2	62.49	32.21
hypomethylation	chr5	16699165	16699874	NM_012334	MYO10	32.07	37.08								+
hypomethylation	chr5	17605264	17606355		Intergenic	44.78	79.47		+
hypomethylation	chr5	32782107	32782949	NM_000908	NPR3	52.12	81.95			+
hypomethylation	chr5	36064699	36065355	NM_174914	UGT3A2	66.21	32.24
hypomethylation	chr5	39202290	39203171	NM_199335	FYB	43.38	66.57
hypomethylation	chr5	39209015	39209638	NM_001243093	FYB	32.47	114.52
hypomethylation	chr5	39209648	39210685	NM_001243093	FYB	41.43	45.69
hypomethylation	chr5	43235102	43235656	NR_072980	NIM1K	35.13	35.07
hypomethylation	chr5	49928806	49929502		Intergenic	45.2	40.33
hypermethylation	chr5	53812365	53813024	NM_001145427	SNX18	41.85	52.44
hypomethylation	chr5	54451163	54452046	NM_152623	CDC20B	38.92	41.81
hypomethylation	chr5	55135040	55135940		Intergenic	44.78	53.41
hypomethylation	chr5	72469048	72470016	NM_153217	TMEM174	60.9	60.46
hypomethylation	chr5	76871409	76872032		Intergenic	30.67	36.81
hypomethylation	chr5	79023365	79024025	NM_153610	CMYA5	41.17	41.42					+									+
hypomethylation	chr5	79595661	79596284	NR_004845	LOC644936	35.71	36.3				+		+	+
hypomethylation	chr5	92603547	92604242		Intergenic	63.39	38.48														+
hypermethylation	chr5	94954942	94955709	NM_199243	GPR150	40.51	50.49		+												+
hypomethylation	chr5	122571623	122572390		Intergenic	65.29	35.16				+
hypomethylation	chr5	126188551	126189485		Intergenic	44.83	60.54														+
hypomethylation	chr5	140682457	140683267	NM_031947	SLC25A2	57.43	33.3
hypomethylation	chr5	154395006	154396058	NM_001099293	KIF4B	63.41	84.29
hypomethylation	chr5	156592232	156593659	NM_130899	FAM71B	57.07	62.35		+
hypomethylation	chr5	161177458	161178549		Intergenic	79.89	60.76
hypomethylation	chr5	170205878	170206648	NM_001291985	GABRP	64.38	36.53												+
hypomethylation	chr5	172752525	172753383	NM_003714	STC2	60.78	65.44
hypomethylation	chr5	173940169	173940792	NR_125806	LINC01411	45.82	32.1
hypomethylation	chr5	176061819	176062544	NM_001099408	EIF4E1B	33.34	43.08														+
hypomethylation	chr5	176516499	176517470	NM_001291980	FGFR4	68.71	45.63
hypomethylation	chr5	176692613	176693528	NM_172349	NSD1	74.03	55.31
hypomethylation	chr5	177391418	177392083		Intergenic	50.19	30.84					+
hypomethylation	chr5	178214747	178215179		Intergenic	32.96	33.55
hypomethylation	chr5	180120034	180120862		Intergenic	39.18	38.77
hypomethylation	chr6	343034	344525	NR_104474	DUSP22	122.91	79.04			+
hypomethylation	chr6	345566	346919	NR_104474	DUSP22	89.56	76.62							+
hypomethylation	chr6	347656	348939	NR_104474	DUSP22	55.17	56.32
hypomethylation	chr6	349039	349900	NR_104473	DUSP22	56.75	47.01
hypomethylation	chr6	349902	349968	NR_104473	DUSP22	56.75	103.46
hypomethylation	chr6	349970	350789	NR_104473	DUSP22	53.47	103.46
hypermethylation	chr6	1387100	1387680	NM_001452	FOXF2	30.99	40.44														+
hypomethylation	chr6	3076826	3077485	NM_003804	RIPK1	48.97	30.67														+
hypomethylation	chr6	5110182	5111578	NR_104418	LYRM4	98.75	87.23		+			+									+
hypomethylation	chr6	7481719	7482448		Intergenic	55.08	38.6			+
hypomethylation	chr6	7517100	7518081		Intergenic	54.02	45.78
hypomethylation	chr6	7582729	7584634	NM_004415	DSP	98.36	83.76				+			+							+
hypomethylation	chr6	7584696	7584888	NM_004415	DSP	98.36	79.58
hypomethylation	chr6	7584917	7585906	NM_004415	DSP	60.05	79.58									+
hypomethylation	chr6	7617013	7617775		Intergenic	34.38	52.76										+		+		+
hypomethylation	chr6	7617777	7617889		Intergenic	34.38	40														+
hypomethylation	chr6	7986965	7987442	NR_027712	PIP5K1P1	35.83	30.28
hypomethylation	chr6	13716147	13717016	NM_005493	RANBP9	40.69	40.61		+
hypomethylation	chr6	18366700	18367389		Intergenic	32.82	35.94
hypomethylation	chr6	25726789	25727412	NM_170610	HIST1H2BA	33.52	33.7	BD2, MD
hypomethylation	chr6	25728043	25728950	NM_170610	HIST1H2BA	41.94	40.7	BD2, MD	+
hypomethylation	chr6	25962848	25963402	NM_006355	TRIM38	31.77	34.88	BD2, MD
hypomethylation	chr6	26422954	26423783	NR_027795	BTN2A3P	42.96	42.28	BD2, MD				+
hypermethylation	chr6	27100689	27101190	NM_021058	HIST1H2BJ	36.81	31.23	BD2, MD
hypomethylation	chr6	31650864	31651487	NM_025262	LY6G5C	31.2	37.78
hypomethylation	chr6	31914240	31915149	NM_001710	CFB	59.16	39.44
hypomethylation	chr6	31929675	31930262	NM_006929	SKIV2L	30.55	30.95
hypomethylation	chr6	32410931	32411731	NM_019111	HLA-DRA	60.89	36.55
hypomethylation	chr6	32814493	32815262	NR_037173	PSMB8-AS1	42.34	34.14
hypomethylation	chr6	33562527	33563420	NR_027908	LINC00336	72.97	74.78
hypomethylation	chr6	33771879	33772785	NM_001184698	MLN	58.96	35.19
hypomethylation	chr6	36358697	36359467	NM_152990	PXT1	45.43	45.36		+	+											+
hypomethylation	chr6	36666144	36667027	NM_001257357	RAB44	81.13	45.03
hypomethylation	chr6	41598987	41599855		Intergenic	50.8	35.47
hypomethylation	chr6	41709413	41710479	NM_001166424	PGC	73.11	76.71
hypomethylation	chr6	42689284	42689734	NM_000322	PRPH2	50.7	33.61
hypomethylation	chr6	49754582	49755571	NM_138733	PGK2	56.63	51.94
hypomethylation	chr6	52104322	52105052	NM_052872	IL17F	36.74	59.48
hypermethylation	chr6	74229827	74230581	NM_001402	EEF1A1	38.59	35.26
hypomethylation	chr6	80776850	80777473		Intergenic	45.46	32.39
hypomethylation	chr6	106546452	106546966	NM_182907	PRDM1	35.06	30.11
hypermethylation	chr6	107811808	107812574	NM_018013	SOBP	31.39	38.85
hypomethylation	chr6	126582734	126583357		Intergenic	71.12	30.74
hypomethylation	chr6	132873973	132874768	NM_053278	TAAR8	73.69	38.12									+
hypomethylation	chr6	132891392	132892405	NM_175067	TAAR6	82.09	95.47
hypomethylation	chr6	144521696	144522532		Intergenic	58.02	39.82
hypomethylation	chr6	154411797	154412951	NM_001145281	OPRM1	97.95	77.53				+				+
hypomethylation	chr6	157720416	157721039	NM_018452	TMEM242	33.86	51.02
hypomethylation	chr6	167531659	167532250	NM_004367	CCR6	46.06	30.07		+	+											+
hypomethylation	chr6	168068342	168069414	NR_117091	LOC401286	67.47	142.07														+
hypomethylation	chr6	168069416	168069450	NR_117091	LOC401286	32.55	142.07														+
hypomethylation	chr6	168199049	168199672	NR_026773	LINC01558	35.85	35.94						+
hypomethylation	chr6	168416379	168417138	NM_030615	KIF25	58.87	35.27														+
hypomethylation	chr6	168482493	168483222	NR_110312	FRMD1	41.23	31.13
hypomethylation	chr6	170096072	170096755	NM_182552	WDR27	40.01	31.06
hypomethylation	chr7	169685	170916		Intergenic	64.23	77.91
hypomethylation	chr7	185755	186378		Intergenic	32.02	39.69
hypermethylation	chr7	917374	918225	NM_015949	GET4	39.93	52.53
hypermethylation	chr7	1526592	1526855	NM_001080453	INTS1	31.75	32.01
hypermethylation	chr7	1526857	1527215	NM_001080453	INTS1	35.67	32.01
hypomethylation	chr7	2295342	2295965	NM_013321	SNX8	57.92	32.16	BD2
hypomethylation	chr7	7781393	7782016	NR_034084	UMAD1	33.3	38.84
hypomethylation	chr7	7782018	7782054	NR_034084	UMAD1	31.19	38.84
hypomethylation	chr7	11675978	11676956	NM_015204	THSD7A	46.24	47.38
hypomethylation	chr7	20883218	20883880		Intergenic	75.92	34.46
hypomethylation	chr7	22764938	22765668	NM_000600	IL6	42.74	36.53
hypomethylation	chr7	23520907	23521639		Intergenic	42.24	34.16				+				+
hypomethylation	chr7	25180292	25181088	NM_138811	C7orf31	33.5	30.56									+
hypermethylation	chr7	27177336	27177959	NR_038832	HOXA-AS3	30.1	48.47
hypomethylation	chr7	27203276	27203826	NM_152739	HOXA9	37.36	41.4											+			+
hypomethylation	chr7	36453362	36454044	NM_001284301	ANLN	34.5	62.53														+
hypomethylation	chr7	43958732	43959355	NM_001290076	URGCP	33.07	39.75
hypomethylation	chr7	45952666	45953154	NM_000598	IGFBP3	38.22	36.48													+
hypomethylation	chr7	47453042	47453775	NM_022748	TNS3	49.23	32.92
hypomethylation	chr7	54487336	54487959		Intergenic	38.09	48.65
hypomethylation	chr7	57238859	57239686	NR_030766	GUSBP10	37.02	37.03														+
hypomethylation	chr7	57239688	57240120	NR_030766	GUSBP10	39.8	37.03						+								+
hypomethylation	chr7	57240122	57240444	NR_030766	GUSBP10	39.8	30.16						+								+
hypomethylation	chr7	63566833	63567966		Intergenic	79.01	72.52
hypomethylation	chr7	63567968	63568875		Intergenic	79.01	52.29
hypomethylation	chr7	71878651	71879382	NM_031468	CALN1	34.32	31.69														+
hypomethylation	chr7	72845843	72846501	NM_003508	FZD9	34.59	49.39
hypomethylation	chr7	76909760	76910383	NM_020879	CCDC146	47.76	33.18
hypomethylation	chr7	94293963	94295171	NM_001172437	PEG10	90.91	97.21
hypermethylation	chr7	94534632	94535255	NM_001166160	PPP1R9A	30.03	30.38						+
hypomethylation	chr7	97935375	97935998	NM_018842	BAIAP2L1	34.11	35.57
hypomethylation	chr7	97936000	97936036	NM_018842	BAIAP2L1	34.04	35.57
hypomethylation	chr7	97936686	97937309	NM_018842	BAIAP2L1	34.65	31.34
hypomethylation	chr7	97937311	97937738	NM_018842	BAIAP2L1	34.65	35.07
hypermethylation	chr7	99155943	99156639	NM_001085367	ZNF655	31.91	33.39
hypomethylation	chr7	99219853	99220476	NM_145115	ZSCAN25	31.4	32.92
hypomethylation	chr7	99221540	99222691	NM_145115	ZSCAN25	71.23	66.18
hypomethylation	chr7	99757890	99758767	NM_024637	GAL3ST4	46.65	42.31
hypomethylation	chr7	100190042	100191065	NM_033506	FBXO24	50.93	37.66
hypomethylation	chr7	100483316	100483839	NM_001128852	SRRT	32.77	31.36
hypomethylation	chr7	100549353	100549976	NM_005960	MUC3A	52.11	31.45														+
hypermethylation	chr7	100550431	100551270	NM_005960	MUC3A	39.78	59.56										+		+		+
hypomethylation	chr7	100551118	100552260	NM_005960	MUC3A	107.81	97.44										+		+		+
hypomethylation	chr7	100647832	100649022	NM_001164462	MUC12	66.41	58.8														+
hypermethylation	chr7	104752415	104753476	NM_018682	KMT2E	40.5	41.53	BD1, BD2, SZ													+
hypomethylation	chr7	123302231	123302854	NM_207163	LMOD2	38.08	31.66			+			+		+		+
hypermethylation	chr7	130132509	130133132	NM_001253900	MEST	32.02	30.65					+
hypomethylation	chr7	135418409	135419255	NM_205855	FAM180A	48.04	44.68
hypomethylation	chr7	135438305	135438928		Intergenic	30.21	39.35														+
hypomethylation	chr7	139522110	139523173	NM_001166254	TBXAS1	84.32	32.7														+
hypomethylation	chr7	139524949	139525644	NM_001166254	TBXAS1	37.73	45.67
hypomethylation	chr7	141588312	141589272		Intergenic	85.1	66.18
hypomethylation	chr7	143112769	143113421	NR_033897	EPHA1-AS1	38.12	31.82				+			+							+
hypomethylation	chr7	148335229	148335741		Intergenic	30.59	31.17					+
hypomethylation	chr7	150548117	150548975	NM_001272072	AOC1	34.72	45.58		+	+											+
hypomethylation	chr7	150548977	150549255	NM_001091	AOC1	34.84	45.58		+	+											+
hypomethylation	chr7	150549257	150549628	NM_001091	AOC1	34.84	30.88
hypomethylation	chr7	150915647	150916558	NM_005692	ABCF2	39.37	44.53														+
hypomethylation	chr7	151716446	151717107	NM_145292	GALNTL5	44.79	31.76					+
hypermethylation	chr7	156733316	156734895		Intergenic	190.21	170.5														+
hypomethylation	chr7	158561745	158562540	NM_020728	ESYT2	36.17	45.67												+
hypomethylation	chr8	1785114	1786459	NM_014629	ARHGEF10	71.01	120.75					+
hypomethylation	chr8	1786748	1787501	NM_014629	ARHGEF10	66.63	34.83												+
hypomethylation	chr8	1788309	1789418	NM_014629	ARHGEF10	138.71	87.22											+			+
hypomethylation	chr8	1791510	1791942	NM_014629	ARHGEF10	31.7	30.46
hypomethylation	chr8	1807147	1807770	NM_014629	ARHGEF10	37.71	34.14			+
hypomethylation	chr8	1825459	1825627	NM_014629	ARHGEF10	82.89	73.15			+											+
hypomethylation	chr8	1825667	1826624	NM_014629	ARHGEF10	37.97	73.15											+	+	+	+
hypermethylation	chr8	6423950	6424825	NM_024596	MCPH1	64.64	129.06
hypomethylation	chr8	6478908	6480044	NR_107022	MIR8055	40.55	68.43
hypomethylation	chr8	6739058	6739897	NM_005218	DEFB1	48.43	39.65										+	+		+
hypomethylation	chr8	8555929	8556915	NM_194284	CLDN23	60.07	47.57	BD2													+
hypomethylation	chr8	9220689	9221829		Intergenic	52.55	73.52	BD2						+
hypomethylation	chr8	10528676	10529931	NM_001040032	C8orf74	40.79	40.39	BD2
hypomethylation	chr8	11212834	11213706	NR_001578	TDH	38.08	42.15	BD2
hypomethylation	chr8	11222491	11223114	NR_001578	TDH	31.15	99.3	BD2		+	+		+	+
hypomethylation	chr8	11349954	11350613	NM_001715	BLK	51.63	30.8	BD2									+
hypomethylation	chr8	11612123	11613059	NM_002052	GATA4	53.78	62.82	BD2
hypomethylation	chr8	11615752	11616375	NM_002052	GATA4	30.76	31.87	BD2
hypomethylation	chr8	13379223	13380100		Intergenic	61.5	50.84
hypomethylation	chr8	15798647	15799226		Intergenic	32.36	33.63
hypomethylation	chr8	17328342	17328965		Intergenic	52.47	35.29										+
hypomethylation	chr8	17393787	17394795	NM_001008539	SLC7A2	49.41	55.44
hypomethylation	chr8	22416212	22416907	NM_005775	SORBS3	71.07	36.6														+
hypomethylation	chr8	22429256	22430030	NM_001018003	SORBS3	34.52	32.39
hypomethylation	chr8	27887651	27888306	NM_001010906	NUGGC	54.46	35.12						+
hypomethylation	chr8	29489406	29490185		Intergenic	66.87	50.54
hypomethylation	chr8	37588760	37589421		Intergenic	34.2	31.37
hypomethylation	chr8	37601519	37602142	NM_001003791	ERLIN2	60.51	30.9
hypomethylation	chr8	41528740	41529784	NM_020476	ANK1	81.64	59.89			+											+
hypomethylation	chr8	41529786	41530101	NM_001142446	ANK1	81.64	31.66
hypomethylation	chr8	43125671	43126767		Intergenic	77.33	46.01							+
hypomethylation	chr8	48880457	48881443	NM_182746	MCM4	57.14	48.27											+
hypomethylation	chr8	48881983	48882917	NM_005914	MCM4	62.63	34.42		+		+
hypomethylation	chr8	49495577	49496273	NR_105002	LOC101929268	37.03	33.75
hypomethylation	chr8	50653188	50654084		Intergenic	64.56	73.21						+
hypomethylation	chr8	56852970	56853705	NM_001111097	LYN	43.38	66.08			+	+
hypomethylation	chr8	57085466	57086089	NM_001114634	PLAG1	34.82	32.51
hypermethylation	chr8	65492422	65493086	NM_152414	BHLHE22	34.21	33.85	MD
hypomethylation	chr8	70500456	70501586	NM_015170	SULF1	46.36	64.18													+
hypomethylation	chr8	70584492	70585432	NM_030958	SLCO5A1	34.97	51.01											+
hypomethylation	chr8	77616508	77617672	NM_024721	ZFHX4	110.52	49.28				+			+					+
hypomethylation	chr8	77618149	77618772	NM_024721	ZFHX4	31.29	44.62
hypomethylation	chr8	88884904	88885346	NM_152418	DCAF4L2	46.82	44.59
hypermethylation	chr8	88885722	88886526	NM_152418	DCAF4L2	58.81	52.34
hypomethylation	chr8	98899829	98900658	NM_002380	MATN2	40.14	35.18
hypomethylation	chr8	99916967	99917866	NM_001256312	STK3	124.45	44.66														+
hypomethylation	chr8	102506642	102507650	NM_024915	GRHL2	57.52	38.37				+
hypomethylation	chr8	103562729	103563543	NM_024410	ODF1	67.4	36.72												+
hypomethylation	chr8	120851792	120852710	NM_024094	DSCC1	56.55	34.47
hypomethylation	chr8	127085244	127086078		Intergenic	48.35	58.37												+
hypomethylation	chr8	140942257	140942917	NM_031466	TRAPPC9	49.91	35.72			+
hypomethylation	chr8	141566402	141567025	NM_012154	AGO2	48.4	32.77
hypomethylation	chr8	143782647	143783488	NR_038925	LOC100288181	54.45	36.43
hypomethylation	chr8	145086109	145086583	NM_198572	SPATC1	42.94	45.94	BD2
hypomethylation	chr8	145675637	145676260	NM_138496	CYHR1	52.15	32.05
hypomethylation	chr9	2875758	2876411		Intergenic	53.18	37.34
hypomethylation	chr9	3828786	3829624	NM_001042413	GLIS3	35.96	40.89			+	+
hypomethylation	chr9	5085283	5086199	NM_004972	JAK2	61.78	67.96				+	+				+
hypomethylation	chr9	6327928	6328613	NM_033516	TPD52L3	72.04	40.61
hypomethylation	chr9	30802003	30803167		Intergenic	76.15	90.46								+		+	+
hypomethylation	chr9	33404112	33404958	NM_001170	AQP7	57.14	34.27														+
hypomethylation	chr9	34917679	34918558		Intergenic	35.24	35.34
hypomethylation	chr9	35616226	35616996	NM_001782	CD72	57.62	35.96
hypomethylation	chr9	36138666	36139359	NM_001287014	GLIPR2	54.95	40.85														+
hypomethylation	chr9	72651278	72652009		Intergenic	59.31	37.17
hypomethylation	chr9	79117480	79118611	NM_001097636	GCNT1	39.03	88.25
hypomethylation	chr9	79323300	79324163	NM_015225	PRUNE2	66.34	33.31
hypomethylation	chr9	80793194	80793853		Intergenic	53.85	33.3
hypermethylation	chr9	87286388	87286832	NM_001007097	NTRK2	37.08	39.8
hypomethylation	chr9	89698705	89699328	NR_036691	LOC494127	46.33	32.24					+
hypomethylation	chr9	97402597	97403734	NM_001127628	FBP1	105.85	90.11														+
hypomethylation	chr9	98054895	98055579	NM_000136	FANCC	37.16	39.37
hypomethylation	chr9	99829871	99830823		Intergenic	70.07	76.73							+
hypomethylation	chr9	109688746	109689221	NM_021224	ZNF462	30.87	37.76
hypomethylation	chr9	109689672	109690581	NM_021224	ZNF462	57.33	42.36														+
hypomethylation	chr9	113796638	113797438	NM_057159	LPAR1	48.43	37.74														+
hypomethylation	chr9	116062490	116063510	NM_145051	RNF183	69.3	54.26
hypomethylation	chr9	117139763	117140627	NM_030767	AK	39.08	35.31											+			+
hypomethylation	chr9	124001625	124002584		Intergenic	58.85	64.49									+
hypomethylation	chr9	130215825	130216837	NM_001005374	LRSAM1	62.74	50.33
hypomethylation	chr9	131669515	131670464	NM_019594	LRRC8A	46.94	43.76
hypomethylation	chr9	132569240	132569934	NM_014506	TOR1B	35.87	49.01														+
hypomethylation	chr9	139116685	139117415	NM_181701	QSOX2	40.9	34.56
hypomethylation	chr9	139122824	139123518	NM_181701	QSOX2	34.55	34.35
hypomethylation	chr9	139367987	139368709	NM_001276418	SEC16A	33.07	36.55
hypermethylation	chr9	140034499	140035224	NM_007327	GRIN1	38.73	36.5
hypomethylation	chr10	694964	695482	NR_027152	PRR26	32.38	31.68			+											+
hypomethylation	chr10	1070124	1071319	NM_033261	IDI2	64.62	81.25		+					+
hypomethylation	chr10	1234911	1235938	NM_018702	ADARB2	38.61	59.3			+
hypomethylation	chr10	1551175	1551726	NM_018702	ADARB2	32.04	42.16			+	+
hypomethylation	chr10	3207963	3208107	NM_014889	PITRM1	37.36	37.99									+
hypomethylation	chr10	3208109	3208586	NM_014889	PITRM1	30.59	37.99				+					+
hypomethylation	chr10	5543372	5544278	NM_017422	CALML5	58.47	36.02		+												+
hypermethylation	chr10	13203354	13204074	NM_182751	MCM10	34.29	46.25
hypomethylation	chr10	13548348	13548971	NM_152751	BEND7	30.27	41.47
hypomethylation	chr10	14816490	14817113	NM_031453	FAM107B	30.19	49.88					+		+
hypomethylation	chr10	29186393	29187016		Intergenic	54.8	32.17				+
hypomethylation	chr10	33347705	33348468		Intergenic	40.65	42.77
hypomethylation	chr10	35252822	35253686		Intergenic	40.33	38.46
hypomethylation	chr10	44285544	44286167	NR_002726	HNRNPA3P1	34.88	33.09
hypomethylation	chr10	46220813	46221729	NM_001169106	FAM21C	51.38	41.33
hypomethylation	chr10	47086322	47087420	NM_005972	NPY4R	62.2	53.12
hypomethylation	chr10	50121440	50122605	NM_001006939	LRRC18	77.15	83.38
hypomethylation	chr10	50501651	50502345	NR_108038	C10orf71-AS1	50.1	37.8
hypomethylation	chr10	52419245	52419868		Intergenic	34.37	40.66
hypomethylation	chr10	64560407	64561179	NM_032804	ADO	35.48	44.75	BD2
hypomethylation	chr10	66585530	66586859	NR_001446	ANXA2P3	66.08	65.21						+	+
hypomethylation	chr10	70644253	70645171	NM_152709	STOX1	83.08	47.28
hypomethylation	chr10	71000361	71001019	NM_025130	HKDC1	42.52	34.64
hypomethylation	chr10	76183057	76183753	NM_001202450	ADK	33.41	40.8
hypomethylation	chr10	81266046	81267125		Intergenic	48.63	42.78														+
hypomethylation	chr10	82012150	82012875		Intergenic	33.71	35.92														+
hypermethylation	chr10	92808659	92809629	NR_047467	LINC00502	35.68	31.39											+
hypermethylation	chr10	94352601	94353301	NM_004523	KIF11	41.66	36.85
hypomethylation	chr10	95368481	95369351	NM_006204	PDE6C	45.51	33.34
hypomethylation	chr10	102748340	102749190	NM_001163812	C10orf2	46.93	32.08
hypomethylation	chr10	118306614	118307237	NM_000936	PNLIP	37.45	53.1									+			+
hypomethylation	chr10	124457677	124458562	NM_001010912	C10orf120	33.68	50.32		+
hypermethylation	chr10	124458525	124459148	NM_001010912	C10orf120	41.36	30.54		+
hypomethylation	chr10	124578385	124579236		Intergenic	41.75	40.54
hypomethylation	chr10	129001129	129001820	NM_001380	DOCK1	33.14	70.59					+	+
hypomethylation	chr10	131326914	131327681	NM_002412	MGMT	33.73	39.4
hypomethylation	chr11	272592	273688		Intergenic	68.29	116.53			+
hypomethylation	chr11	286829	287647	NM_025092	ATHL1	54.62	51.3														+
hypomethylation	chr11	325831	326736		Intergenic	48.97	40.83
hypomethylation	chr11	362848	363950		Intergenic	71	60.69														+
hypomethylation	chr11	1602635	1603339	NR_021489	KRTAP5-AS1	80.66	35.71			+											+
hypomethylation	chr11	3405906	3406564	NR_024248	TSSC2	111.58	35.41
hypomethylation	chr11	3647255	3648127	NR_002720	TRPC2	69.05	41.77
hypomethylation	chr11	4808689	4809275		Intergenic	53.4	37.61									+
hypomethylation	chr11	4881115	4881812		Intergenic	31.31	72.14
hypomethylation	chr11	5097409	5098438		Intergenic	54.04	36.86
hypomethylation	chr11	5191638	5192664		Intergenic	39.93	35.14
hypomethylation	chr11	9980256	9980808	NM_030962	SBF2	30.28	33.78
hypomethylation	chr11	27679208	27679868	NM_001143806	BDNF	36.24	34.51
hypomethylation	chr11	28119322	28119945	NM_031217	KIF18A	31.43	33.55
hypomethylation	chr11	32815194	32816359	NM_001008391	CCDC73	69.62	89.6				+				+
hypomethylation	chr11	34644674	34645761	NM_001206615	EHF	68.37	89.14
hypomethylation	chr11	43544458	43545115		Intergenic	43.24	31.67
hypomethylation	chr11	48386858	48387700		Intergenic	43.03	53.83
hypomethylation	chr11	55838739	55839254		Intergenic	42.14	36.56
hypomethylation	chr11	56364398	56365817		Intergenic	112.64	126.61
hypomethylation	chr11	57163269	57163953		Intergenic	46.72	39.69														+
hypomethylation	chr11	60382332	60383028	NR_026946	LINC00301	38.43	34.91
hypomethylation	chr11	61109458	61110431	NM_015533	TKFC	37.69	44.72
hypomethylation	chr11	61932918	61934024		Intergenic	61.66	34.58
hypomethylation	chr11	62782004	62782627	NM_001184732	SLC22A8	37.77	31.3
hypomethylation	chr11	63137223	63137915	NM_080866	SLC22A9	38.49	36.73
hypomethylation	chr11	65792369	65794029	NM_053054	CATSPER1	86.2	72.21	BD1, BD2			+		+	+
hypomethylation	chr11	66677057	66677829	NM_001040716	PC	65.96	38.91	BD2													+
hypomethylation	chr11	67368049	67369168		Intergenic	95.74	74.64
hypomethylation	chr11	67442531	67443251	NM_000695	ALDH3B2	42.54	36.21
hypomethylation	chr11	69586495	69586706	NM_002007	FGF4	42.88	40.32
hypomethylation	chr11	71942993	71943698	NM_001567	INPPL1	48.94	34.74
hypomethylation	chr11	74783771	74784685		Intergenic	34.28	38.91
hypomethylation	chr11	82515961	82516949		Intergenic	93.3	103.54
hypomethylation	chr11	82516951	82517799		Intergenic	60.95	103.54
hypomethylation	chr11	103908172	103908831	NM_001001711	DDI1	30.91	40.06				+
hypomethylation	chr11	107873563	107874404		Intergenic	60	35.27
hypomethylation	chr11	113842291	113843096	NR_046363	HTR3A	36.03	31.28
hypomethylation	chr11	118175546	118176503	NM_000733	CD3E	42.29	37.03
hypomethylation	chr11	118219621	118220448	NM_000073	CD3G	38.42	39.86	MD
hypomethylation	chr11	120037874	120038765		Intergenic	43.57	36.04
hypomethylation	chr11	124488629	124489741	NM_052959	PANX3	69.5	48.03
hypomethylation	chr11	124947620	124948737	NM_198277	SLC37A2	61.86	59.14				+										+
hypomethylation	chr11	134158153	134158849	NM_001080407	GLB1L3	39.25	36.18
hypomethylation	chr11	134196655	134198079	NM_138342	GLB1L2	50.3	109.23														+
hypermethylation	chr11	134795986	134796681		Intergenic	47.87	35.92
hypermethylation	chr11	134799567	134800297		Intergenic	90.6	57.33											+			+
hypomethylation	chr12	3746044	3746813	NM_001144958	CRACR2A	44.9	57.94														+
hypomethylation	chr12	4692107	4692153		Intergenic	36.5	30.51														+
hypomethylation	chr12	6968851	6969512	NM_003481	USP5	31.63	42.86
hypomethylation	chr12	9794529	9795368	NR_046449	LOC374443	46.67	41.29
hypomethylation	chr12	12226008	12226978	NM_138722	BCL2L14	53.2	36.19			+						+
hypomethylation	chr12	16552793	16553587		Intergenic	39.29	40.73
hypomethylation	chr12	21584294	21584917		Intergenic	31.23	42.48
hypomethylation	chr12	24736473	24737646	NR_029451	LINC00477	70.85	55.65
hypomethylation	chr12	42680907	42681530		Intergenic	33.43	48.3
hypomethylation	chr12	48722246	48723372	NM_181788	H1FNT	93.34	53.17														+
hypomethylation	chr12	51237306	51238143	NM_182559	TMPRSS12	64.97	35.68										+		+
hypomethylation	chr12	53124141	53124613		Intergenic	65.79	39.32														+
hypomethylation	chr12	53124615	53125772		Intergenic	65.79	93.01														+
hypomethylation	chr12	54866396	54867548	NM_144594	GTSF1	48.57	49.12
hypomethylation	chr12	56234098	56234830	NM_002429	MMP19	34.64	46.1
hypomethylation	chr12	63397324	63398556		Intergenic	102.64	135.68					+			+
hypomethylation	chr12	64790287	64791313		Intergenic	65.95	33.07
hypomethylation	chr12	69198543	69199203	NR_073494	LOC100130075	30.41	43.5
hypomethylation	chr12	70009925	70010548		Intergenic	30.94	40.15
hypermethylation	chr12	94071556	94071958	NM_003805	CRADD	30.06	30.67
hypermethylation	chr12	100594425	100595048	NR_048568	ACTR6	30.24	59.75
hypomethylation	chr12	101675521	101676255	NM_014503	UTP20	43.36	38.72
hypomethylation	chr12	102517539	102518162	NM_017915	PARPBP	51.2	31.41								+
hypomethylation	chr12	122296139	122297144	NM_001171993	HPD	49.62	36.65											+
hypomethylation	chr12	122649063	122649937	NM_152759	LRRC43	69.1	87.55
hypomethylation	chr12	122656998	122657334	NM_001014336	IL31	31.53	31.97
hypomethylation	chr12	122660370	122661315	NM_152759	LRRC43	72.75	39.71										+
hypomethylation	chr12	123213508	123214311	NM_032554	HCAR1	44.36	83.95
hypomethylation	chr12	124373315	124374053	NM_207437	DH10	40.13	43.47														+
hypomethylation	chr12	124388416	124389103	NM_207437	DH10	33.88	34.35
hypomethylation	chr12	124394367	124395132	NM_207437	DH10	75.21	36.32
hypomethylation	chr12	131434670	131435293	NM_198827	ADGRD1	34.47	52.44		+
hypomethylation	chr12	131474292	131474780	NM_198827	ADGRD1	30.11	40.09
hypomethylation	chr12	131514263	131515175	NM_198827	ADGRD1	128.44	81.22			+							+
hypomethylation	chr12	133256810	133257719	NM_006231	POLE	38.13	47.4			+											+
hypomethylation	chr13	19539469	19540337		Intergenic	34.81	44.36
hypomethylation	chr13	19879294	19879814	NR_027248	ANKRD26P3	31.63	35.02
hypomethylation	chr13	20138088	20138957	NR_073485	TPTE2	53.97	41.89				+
hypomethylation	chr13	20724235	20724858	NM_021954	GJA3	42.43	34.29														+
hypomethylation	chr13	24151418	24152528	NM_001204459	TNFRSF19	83.25	115.5			+									+		+
hypomethylation	chr13	25336817	25337584	NM_001184993	RNF17	51.38	45.82
hypomethylation	chr13	25670780	25671765	NM_030979	PABPC3	99.39	54.37
hypomethylation	chr13	32884459	32884965	NM_001136571	ZAR1L	32.47	33.42							+					+		+
hypomethylation	chr13	32884967	32885082	NM_001136571	ZAR1L	32.47	30.82												+		+
hypomethylation	chr13	36789332	36789955	NM_017826	SOHLH2	32.74	36.32				+
hypomethylation	chr13	41133347	41134846	NM_002015	FOXO1	66.73	49.66
hypomethylation	chr13	60587260	60588001	NM_001258370	DIAPH3	46.4	54.65
hypomethylation	chr13	61211320	61211943		Intergenic	42.93	30.85
hypomethylation	chr13	64425116	64425622		Intergenic	32.4	37.41					+
hypomethylation	chr13	65532447	65533286		Intergenic	89.53	49.08			+
hypomethylation	chr13	79424241	79424864		Intergenic	32.96	37.33			+
hypomethylation	chr13	86927808	86928577		Intergenic	47.28	39.1
hypomethylation	chr13	96085445	96086068	NM_001160100	CLDN10	71.61	30.59						+
hypomethylation	chr13	96201636	96201777	NM_182848	CLDN10	40.52	30.82				+
hypermethylation	chr13	96330192	96331027	NM_006260	DJC3	36.33	38.63
hypomethylation	chr13	100627529	100628269	NM_033132	ZIC5	39.67	42.53
hypomethylation	chr13	101196294	101197049	NM_001195087	GGACT	54.8	51												+	+
hypomethylation	chr13	103386129	103386752	NM_001146197	CCDC168	77.47	32.7									+		+		+
hypomethylation	chr13	113295725	113296415		Intergenic	59.15	39.66							+
hypermethylation	chr13	113299637	113300260	NM_207440	ATP11AUN	61.54	53.34
hypomethylation	chr13	113520421	113521044	NM_032189	ATP11A	39.25	31.08
hypomethylation	chr13	113521046	113521492	NM_032189	ATP11A	39.25	31.23
hypomethylation	chr13	113841964	113842587	NM_001258213	PCID2	32.57	35.16	BD2			+
hypomethylation	chr13	113869256	113870205	NM_001278513	CUL4A	56.89	45.25	BD2										+	+		+
hypermethylation	chr13	114214255	114214878		Intergenic	52.44	33.17
hypomethylation	chr14	21161085	21162050	NM_194431	RSE4	43.75	60.17
hypomethylation	chr14	21167439	21167441	NM_001282192	RSE4	34.42	30.09
hypomethylation	chr14	21359963	21360586	NM_002935	RSE3	34.17	63.96
hypomethylation	chr14	21360875	21361561	NM_002935	RSE3	33.53	34.72
hypomethylation	chr14	21387383	21388525	NR_033909	ECRP	101.43	63.89
hypomethylation	chr14	21498673	21499438	NM_173846	TPPP2	36.88	37.6
hypomethylation	chr14	21789127	21789750	NM_020366	RPGRIP1	46.17	31.83												+
hypomethylation	chr14	22111208	22111938		Intergenic	35.41	36.88
hypomethylation	chr14	22138013	22138886		Intergenic	54.22	42.42
hypomethylation	chr14	23102814	23103692		Intergenic	70.97	37.63
hypomethylation	chr14	23659550	23659954		Intergenic	34.01	38.31														+
hypomethylation	chr14	23909382	23910315	NM_000257	MYH7	57.62	49.1			+											+
hypomethylation	chr14	24770772	24771859	NM_001286367	NOP9	91.05	109.37
hypomethylation	chr14	24891761	24892804		Intergenic	55.94	76														+
hypomethylation	chr14	39684756	39685483		Intergenic	45.17	60.61
hypomethylation	chr14	50517245	50518528		Intergenic	80.67	74.13
hypomethylation	chr14	55597619	55598242	NM_001177388	LGALS3	32.04	30.68
hypomethylation	chr14	56227428	56228158		Intergenic	62.78	51.06
hypomethylation	chr14	57444803	57445038		Intergenic	37.16	61.78
hypomethylation	chr14	57445040	57445665		Intergenic	37.16	38.5
hypomethylation	chr14	64675277	64676072	NM_182914	SYNE2	36.9	51.52	MD
hypomethylation	chr14	75416543	75417166	NM_001293643	PGF	38.65	31.2
hypomethylation	chr14	76045752	76046231	NR_110552	LOC102724153	47.99	35.36
hypomethylation	chr14	81743071	81744565	NM_033104	STON2	63.65	47.14
hypomethylation	chr14	89576836	89577640		Intergenic	34.67	47.68
hypomethylation	chr14	91758669	91759685	NM_001080414	CCDC88C	54.65	39.59														+
hypomethylation	chr14	94256817	94257440	NM_178013	PRIMA1	30.41	31.32		+
hypomethylation	chr14	94381245	94381868	NR_027004	FAM181A-AS1	41.71	31.33
hypomethylation	chr14	95185270	95186309		Intergenic	116.94	118.9			+
hypomethylation	chr14	95669704	95670607	NM_024734	CLMN	59.98	53.73
hypomethylation	chr14	95939506	95940305	NM_152592	SYNE3	62.91	50.44											+	+		+
hypomethylation	chr14	96663684	96664400		Intergenic	38.77	31.81
hypomethylation	chr14	101192253	101192876	NM_003836	DLK1	36.01	50.27
hypomethylation	chr14	102980114	102980878	NM_152326	ANKRD9	37.94	38.86														+
hypomethylation	chr14	105458658	105459281	NM_174891	C14orf79	72.71	32.83
hypomethylation	chr14	106405501	106406437		Intergenic	76.37	37.58
hypomethylation	chr14	106967693	106968316		Intergenic	31.47	40.52								+				+
hypomethylation	chr14	106968318	106968724		Intergenic	34.08	40.52												+
hypermethylation	chr15	25197183	25197999	NM_022808	SNRPN	41.82	41.04
hypermethylation	chr15	25200085	25201211	NM_022804	SNURF	96.77	51.9									+			+
hypomethylation	chr15	31124796	31125310		Intergenic	30.68	36.96
hypomethylation	chr15	41240614	41241237	NM_001142776	CHAC1	31.31	34.68			+	+		+	+
hypermethylation	chr15	41624572	41625373	NM_016359	NUSAP1	34.61	59.55
hypomethylation	chr15	42944201	42944824	NM_020759	STARD9	31.22	31.59	BD1, BD2		+			+
hypomethylation	chr15	55931317	55932416	NM_173814	PRTG	54.8	48.95														+
hypomethylation	chr15	59499218	59500118	NM_033195	LDHAL6B	41.61	81.55
hypomethylation	chr15	59910630	59911469	NM_004751	GCNT3	35.71	36.74
hypomethylation	chr15	66859984	66860975	NR_103739	LCTL	45.93	40.39
hypomethylation	chr15	71094438	71095546		Intergenic	117.3	64.2
hypomethylation	chr15	72100675	72101047	NM_014249	NR2E3	30.19	32.81
hypomethylation	chr15	73733413	73733970	NM_001042367	REC114	30.25	33.05							+							+
hypomethylation	chr15	77274754	77275419		Intergenic	42.43	35.31
hypermethylation	chr15	77991381	77992359	NM_001301192	LINGO1	45.13	78.48										+	+	+	+	+
hypomethylation	chr15	78626236	78626859		Intergenic	31.53	30.77				+			+							+
hypomethylation	chr15	81468547	81469273		Intergenic	33.93	36.41
hypermethylation	chr15	83735074	83736101	NR_039740	MIR4515	51.99	86.56	BD2
hypomethylation	chr15	85424419	85425260	NM_004213	SLC28A1	40.93	42.73	BD1
hypomethylation	chr15	94441326	94441949	NR_120322	LINC01580	33.82	34.1
hypomethylation	chr15	94897626	94898683	NM_018349	MCTP2	90.07	143.67														+
hypomethylation	chr15	99057090	99058076	NM_182562	FAM169B	52.53	87.66
hypomethylation	chr15	101454339	101455249	NM_000693	ALDH1A3	37.02	43.7				+
hypomethylation	chr15	101978427	101979289	NM_138319	PCSK6	41.82	39.2
hypomethylation	chr15	101985378	101986001	NM_138319	PCSK6	57.58	30.11				+	+	+	+
hypomethylation	chr15	102321613	102322564		Intergenic	52.78	50.49
hypermethylation	chr16	640512	641598	NM_001172663	RAB40C	46.21	79.9										+				+
hypomethylation	chr16	1676104	1676799	NM_020825	CRAMP1L	48.34	33				+
hypomethylation	chr16	1722592	1722743	NM_020825	CRAMP1L	175.31	30.52												+		+
hypomethylation	chr16	1722745	1723714	NM_020825	CRAMP1L	175.31	51.44												+	+	+
hypomethylation	chr16	2105122	2105816	NM_001114382	TSC2	36.26	48.06
hypomethylation	chr16	12605396	12606051	NM_032167	SNX29	34.4	39.54				+
hypomethylation	chr16	20414729	20415352	NM_174924	PDILT	30.97	30.57
hypermethylation	chr16	21171189	21171935	NM_017539	DH3	31.03	37.37												+
hypomethylation	chr16	25228452	25229100	NM_001169	AQP8	31.63	37.41
hypermethylation	chr16	30772578	30773201	NM_001207034	RNF40	31.46	32.01
hypermethylation	chr16	31232508	31233411	NM_001008274	TRIM72	50.3	52.71										+		+		+
hypomethylation	chr16	33605235	33605969		Intergenic	39.08	54.62
hypomethylation	chr16	33610319	33611195		Intergenic	48.65	42.57
hypomethylation	chr16	33611197	33611240		Intergenic	48.65	150.11
hypomethylation	chr16	33611242	33612581		Intergenic	119.15	150.11
hypomethylation	chr16	46604962	46605882	NR_026556	ANKRD26P1	50.87	82.37			+	+
hypomethylation	chr16	50719070	50719142	NM_001144972	SNX20	32.64	36.24														+
hypermethylation	chr16	56461618	56461645	NM_001144	AMFR	32.15	30.52
hypomethylation	chr16	57054579	57055202	NM_032206	NLRC5	30.31	34.23
hypermethylation	chr16	68056996	68057701	NM_018380	DDX28	35.41	42.92	SZ
hypomethylation	chr16	70894276	70895150	NM_001270974	HYDIN	43.39	50.24
hypomethylation	chr16	70954761	70955489	NM_001270974	HYDIN	34.7	34.39
hypomethylation	chr16	71015044	71015780	NM_001270974	HYDIN	38.95	78.24
hypomethylation	chr16	72039475	72040388	NM_001361	DHODH	100.24	46.33							+
hypomethylation	chr16	72130439	72131248	NM_014003	DHX38	38.25	55.49
hypomethylation	chr16	72131250	72131357	NM_014003	DHX38	65.94	55.49
hypomethylation	chr16	72994204	72995078	NM_006885	ZFHX3	48.04	56.6
hypomethylation	chr16	73178183	73179175	NM_207385	C16orf47	63.81	48.77						+	+
hypomethylation	chr16	75226405	75227494		Intergenic	64.68	65.19			+											+
hypomethylation	chr16	81253321	81254230	NM_052892	PKD1L2	44.8	33.71		+		+
hypomethylation	chr16	85849191	85850079		Intergenic	80.05	54.72
hypomethylation	chr16	88643464	88644295	NM_001294340	ZC3H18	59.14	36
hypomethylation	chr17	671850	672767	NM_016080	GLOD4	108.3	49.13			+											+
hypermethylation	chr17	1177198	1177509	NM_001164405	BHLHA9	33.64	33.65														+
hypermethylation	chr17	1177511	1177821	NM_001164405	BHLHA9	33.23	33.65														+
hypomethylation	chr17	1800511	1801134	NM_002945	RPA1	42.81	30.46			+	+	+		+
hypomethylation	chr17	1802009	1802632	NM_002945	RPA1	46.84	33.52
hypomethylation	chr17	3056874	3058268		Intergenic	87.21	110.45
hypomethylation	chr17	3505667	3505785	NM_080704	TRPV1	36.44	32.08
hypomethylation	chr17	3518314	3519091	NM_013276	SHPK	49.43	44.92
hypomethylation	chr17	3628642	3629604	NM_031965	GSG2	33.28	129.08			+	+
hypomethylation	chr17	3685688	3686621	NM_002208	ITGAE	58.37	68.65			+		+	+
hypomethylation	chr17	4474206	4475655		Intergenic	100.81	59.17
hypomethylation	chr17	4905347	4906255	NM_006612	KIF1C	65.65	45.23
hypomethylation	chr17	5024773	5025667	NM_014519	ZNF232	54.52	55.37
hypomethylation	chr17	7018935	7019710	NM_080913	ASGR2	48.65	47.31
hypomethylation	chr17	7599608	7600256	NM_001143990	WRAP53	36.29	67.62
hypomethylation	chr17	7656151	7657216	NR_002778	RPL29P2	60.52	56.08														+
hypomethylation	chr17	8661336	8662245	NM_001128076	SPDYE4	56.38	43.12
hypomethylation	chr17	8707307	8707930	NM_001010855	PIK3R6	38.23	30.59
hypomethylation	chr17	8741185	8741871	NM_001010855	PIK3R6	51.43	46.04														+
hypomethylation	chr17	9569269	9570043	NM_153210	USP43	36.25	40.98
hypomethylation	chr17	10279699	10280846	NM_003802	MYH13	80.6	52.87
hypomethylation	chr17	10426428	10427082	NM_001100112	MYH2	37.39	59.1
hypomethylation	chr17	21729940	21731098		Intergenic	202.29	205.45				+
hypomethylation	chr17	28548363	28549410	NM_001045	SLC6A4	84.45	49.49												+
hypomethylation	chr17	28879872	28880531		Intergenic	41.9	33.31
hypomethylation	chr17	31319620	31320280	NM_173847	SPACA3	51.08	30.9														+
hypermethylation	chr17	33287127	33287643	NM_006584	CCT6B	30.33	31.51		+
hypomethylation	chr17	39279383	39279970	NM_031854	KRTAP4-12	32.95	30.44
hypomethylation	chr17	39340797	39341120	NM_033060	KRTAP4-1	30.12	33.38
hypomethylation	chr17	39553932	39554753	NM_002277	KRT31	42.71	37.76
hypomethylation	chr17	39639592	39640215	NM_002280	KRT35	61.86	31.36
hypomethylation	chr17	39651740	39652298		Intergenic	47.94	31.64
hypomethylation	chr17	41004286	41005294	NM_001277732	AOC3	62.23	43.22
hypomethylation	chr17	41280373	41281120	NR_003108	NBR2	39.31	35.12
hypomethylation	chr17	42584010	42584897	NR_036474	GPATCH8	112.79	129.66
hypermethylation	chr17	47209711	47210496	NM_001159387	B4GALNT2	38.68	37.38
hypomethylation	chr17	53804792	53805487	NM_001099640	TMEM100	52.84	33.79												+		+
hypomethylation	chr17	55368400	55369133	NM_138962	MSI2	44.68	46.47												+		+
hypomethylation	chr17	56620935	56621871	NM_001038704	C17orf47	49.54	35.81			+
hypomethylation	chr17	59444019	59445069	NM_017679	BCAS3	71.15	47.67		+		+	+									+
hypomethylation	chr17	59667685	59668308	NM_199290	CA2	30.28	83.73										+
hypomethylation	chr17	61895249	61895910	NM_203499	DDX42	44.77	33.1			+
hypermethylation	chr17	67498330	67499035	NM_002758	MAP2K6	32.93	36.7												+
hypermethylation	chr17	72352810	72353465	NM_001080466	BTBD17	36.64	41.83
hypomethylation	chr17	72432437	72433312	NM_018653	GPRC5C	71.05	51.49									+
hypomethylation	chr17	72459972	72460480	NM_007261	CD300A	31.91	36.21
hypomethylation	chr17	72463270	72464139	NM_001256841	CD300A	42.72	43
hypomethylation	chr17	73082462	73083307	NM_001271765	SLC16A5	38.12	58.74														+
hypomethylation	chr17	75284492	75285306	NM_001113492	SEPT9	33.37	42.41
hypomethylation	chr17	75308466	75309119	NM_001113492	SEPT9	44.39	30.73
hypomethylation	chr17	76564856	76565921	NM_173628	DH17	51.38	57.71			+	+										+
hypomethylation	chr17	77917907	77918170	NM_001271846	TBC1D16	30.06	33.25				+
hypomethylation	chr17	77918172	77918634	NM_001271846	TBC1D16	34.63	33.25				+
hypomethylation	chr17	78162599	78163584	NM_001257970	CARD14	83.47	58.74			+
hypomethylation	chr17	78317347	78318182	NM_001256071	RNF213	40.95	67.04
hypomethylation	chr17	78318338	78319373	NM_001256071	RNF213	53.39	59.68
hypomethylation	chr17	78319375	78320078	NM_001256071	RNF213	53.39	54.43			+	+	+		+
hypomethylation	chr17	78322612	78322702	NM_001256071	RNF213	30.29	49.57
hypomethylation	chr17	79211230	79212038	NM_144679	ENTHD2	58.67	35.24
hypermethylation	chr17	80276899	80277818	NM_006137	CD7	68.53	108.56
hypomethylation	chr17	81013741	81014572	NM_001009905	B3GNTL1	42.75	46.42														+
hypomethylation	chr18	708632	709742	NM_001126123	ENOSF1	64.75	57.15												+		+
hypermethylation	chr18	9136140	9136793	NM_015208	ANKRD12	35.97	33.26
hypomethylation	chr18	10695874	10696841	NM_022068	PIEZO2	39.06	37.8
hypomethylation	chr18	10789498	10790078	NM_022068	PIEZO2	33.1	31.67
hypomethylation	chr18	13886240	13887120	NM_001291911	MC2R	42.66	33.17
hypomethylation	chr18	47022560	47023477	NM_001199345	RPL17	39.81	51.45		+	+	+	+
hypomethylation	chr18	58331150	58331555		Intergenic	38.98	48.68
hypomethylation	chr18	61255310	61256044	NM_012397	SERPINB13	47.43	42.59
hypomethylation	chr18	61421181	61422095	NM_001040147	SERPINB7	65.29	65.01
hypomethylation	chr18	72235965	72236860	NM_032649	CNDP1	55.51	48.76														+
hypomethylation	chr18	73139479	73140102	NM_001037331	SMIM21	46.44	30.27
hypomethylation	chr18	74409956	74411061		Intergenic	79.01	76.13
hypomethylation	chr18	76737148	76737444	NM_171999	SALL3	32.61	31.58												+
hypermethylation	chr18	76825723	76826390	NM_198531	ATP9B	57.79	95.76														+
hypermethylation	chr18	76826439	76827982	NM_198531	ATP9B	209.89	186.24								+		+				+
hypermethylation	chr18	77087278	77087938	NM_198531	ATP9B	43.24	66.78														+
hypermethylation	chr18	77625311	77626182	NM_012283	KCNG2	41.27	39.35										+				+
hypermethylation	chr19	1275215	1276088	NR_023312	CIRBP	34.15	34.31
hypomethylation	chr19	1362243	1362866	NM_032853	MUM1	45.71	31.66				+
hypomethylation	chr19	2334998	2335819	NM_001077238	SPPL2B	33.3	43.32
hypomethylation	chr19	2833706	2834664	NM_001102651	ZNF554	72.3	93.54					+
hypomethylation	chr19	3172302	3173030		Intergenic	47.77	57.75
hypomethylation	chr19	6593225	6594212	NM_001252	CD70	101.68	71.37		+				+	+
hypomethylation	chr19	6732576	6733292	NM_001080452	GPR108	38.67	33.6
hypomethylation	chr19	6771880	6772503	NM_005428	VAV1	31.24	51.93														+
hypomethylation	chr19	6990791	6991414	NR_024075	ADGRE4P	41.25	39.47
hypomethylation	chr19	7815224	7815875	NM_001144897	CD209	51.23	33.38
hypomethylation	chr19	8932928	8933551	NM_144693	ZNF558	45.88	37.82
hypomethylation	chr19	8935319	8935978	NM_144693	ZNF558	69.97	31.01
hypomethylation	chr19	9523794	9524677	NM_001271314	ZNF266	60.59	63.74			+
hypomethylation	chr19	11333021	11333831	NM_020812	DOCK6	52.3	36.51
hypomethylation	chr19	13004819	13005479	NR_102316	GCDH	30.89	31.73
hypomethylation	chr19	16145140	16145897	NR_024335	LINC00905	36.02	36.59
hypomethylation	chr19	16676896	16677766	NM_024881	SLC35E1	46.72	44.46			+		+
hypomethylation	chr19	17172904	17174032	NM_033417	HAUS8	67.78	68.89						+
hypomethylation	chr19	18695784	18696516	NM_001100419	C19orf60	49.11	35.52
hypermethylation	chr19	18748485	18749220	NM_018316	KLHL26	32.09	43.89					+
hypomethylation	chr19	19744949	19745572	NM_001288998	GMIP	31.73	62.43	BD1
hypomethylation	chr19	19789978	19791101	NM_001300949	ZNF101	38.99	47.24	BD1		+	+			+
hypermethylation	chr19	30458340	30458963	NR_045557	URI1	51.49	35.32							+
hypomethylation	chr19	31767953	31768683	NM_020856	TSHZ3	42.45	36.28
hypomethylation	chr19	32832602	32833408	NM_014910	ZNF507	63.02	39.73								+	+
hypomethylation	chr19	34583355	34584473		Intergenic	76.38	84.97			+			+	+
hypomethylation	chr19	35250189	35251133	NM_001007248	ZNF599	45.18	47.56				+
hypomethylation	chr19	35568070	35568734	NR_024561	HPN-AS1	50.41	32.99
hypomethylation	chr19	35836962	35837657	NR_049828	MIR5196	42.45	49.84
hypomethylation	chr19	35936223	35938054	NM_005306	FFAR2	128.64	141.58										+				+
hypomethylation	chr19	36221015	36221706	NM_014727	KMT2B	33.72	37.93
hypomethylation	chr19	36987461	36988156		Intergenic	74.1	33.67						+	+
hypomethylation	chr19	40086396	40087270		Intergenic	103.2	58.72													+
hypomethylation	chr19	40095638	40096461	NM_013268	LGALS13	35.53	43.89
hypermethylation	chr19	40699354	40699977	NM_002446	MAP3K10	36.21	31.77
hypomethylation	chr19	40901989	40902924	NM_181882	PRX	44.24	39.45
hypomethylation	chr19	42004603	42005226	NR_040109	PCAT19	46.94	33.71
hypomethylation	chr19	42005228	42005435	NR_040109	PCAT19	46.94	31.5
hypomethylation	chr19	42006167	42007435	NR_040109	PCAT19	70.03	58.57
hypomethylation	chr19	42083426	42084266	NM_033543	CEACAM21	46.3	42.59
hypomethylation	chr19	42131689	42132508	NM_001817	CEACAM4	35.07	54.84
hypomethylation	chr19	43022810	43023469	NM_001712	CEACAM1	39.28	32.19
hypomethylation	chr19	43423343	43424181	NM_001031850	PSG6	42.4	41.03
hypomethylation	chr19	43688707	43689435	NM_001130014	PSG5	38.95	50.06
hypomethylation	chr19	44932572	44934285	NR_103551	ZNF229	99.04	113.17			+
hypomethylation	chr19	44958708	44959611		Intergenic	74.04	53.91
hypomethylation	chr19	45200009	45200812	NM_001039213	CEACAM16	66.95	39.04									+			+
hypomethylation	chr19	45736378	45737526	NM_138568	EXOC3L2	156.56	98.96												+		+
hypomethylation	chr19	45844629	45845460	NM_177417	KLC3	71.5	45.27								+		+	+	+	+	+
hypomethylation	chr19	46095348	46095971	NM_005282	GPR4	61.07	30.52												+		+
hypomethylation	chr19	46167726	46168596	NM_000164	GIPR	75.56	54.26										+		+	+	+
hypermethylation	chr19	47732104	47733471	NM_001127240	BBC3	55.29	61.79										+	+
hypomethylation	chr19	48297454	48298147		Intergenic	47.26	64.26
hypomethylation	chr19	49052433	49053308	NM_177973	SULT2B1	42.62	39.09
hypomethylation	chr19	49572156	49573300	NM_031886	KC7	130.98	59.83														+
hypomethylation	chr19	49892008	49892745	NM_144688	CCDC155	46.46	31.78											+
hypomethylation	chr19	50329383	50330460	NM_030973	MED25	67.61	68.63
hypomethylation	chr19	51261652	51262275		Intergenic	30.07	35.13
hypomethylation	chr19	51273849	51274508	NM_001506	GPR32	35.68	32.92
hypomethylation	chr19	51461792	51462865	NM_002774	KLK6	112.98	64.75														+
hypomethylation	chr19	51473811	51474470	NM_002774	KLK6	32.15	53.23														+
hypomethylation	chr19	51516050	51516637	NM_002776	KLK10	30.74	33.52
hypomethylation	chr19	51517650	51518379	NM_002776	KLK10	50.78	32.12														+
hypomethylation	chr19	51534042	51534801	NM_145895	KLK12	32.1	55.31
hypomethylation	chr19	51585167	51585826	NM_022046	KLK14	73.31	31.03														+
hypomethylation	chr19	51849225	51849951	NM_001014763	ETFB	90.12	61.35				+
hypomethylation	chr19	51982776	51983467	NM_001278392	CEACAM18	36.83	45.35														+
hypomethylation	chr19	52271608	52272865	NM_001462	FPR2	59.54	72.25
hypomethylation	chr19	52496007	52497487	NM_198480	ZNF615	115.38	145.36
hypomethylation	chr19	52536874	52538366	NM_014650	ZNF432	149.3	115.6				+							+	+
hypomethylation	chr19	52618254	52619311	NM_178523	ZNF616	60.02	135.66		+					+				+
hypomethylation	chr19	52869183	52870089	NM_001161425	ZNF610	86.15	92.74				+
hypomethylation	chr19	53056975	53058584	NM_001039886	ZNF808	260.1	194.79			+	+			+
hypomethylation	chr19	53116965	53117372	NM_001105550	ZNF83	33.46	38.27		+								+
hypomethylation	chr19	53384098	53384721	NM_207333	ZNF320	30.27	41.45		+			+	+
hypomethylation	chr19	53762472	53763166	NM_173856	VN1R2	45.13	36.64
hypomethylation	chr19	53774900	53776295	NM_173857	VN1R4	185.58	121.75														+
hypomethylation	chr19	53809232	53809977		Intergenic	62.1	47.03
hypomethylation	chr19	53809979	53810496		Intergenic	62.1	31.53
hypermethylation	chr19	53812281	53813082		Intergenic	47.2	52.38				+
hypomethylation	chr19	53814726	53815840		Intergenic	91.71	79.77
hypomethylation	chr19	53855970	53856593	NM_138374	ZNF845	69.42	31.81
hypomethylation	chr19	53893439	53894334	NM_001040185	ZNF765	33.22	38.04
hypomethylation	chr19	53992999	53993735	NM_001004301	ZNF813	75.45	36.13
hypomethylation	chr19	53993886	53995281	NM_001004301	ZNF813	132.35	145.17		+	+	+	+		+
hypomethylation	chr19	54647139	54648243	NM_014516	CNOT3	61.37	65.25										+
hypomethylation	chr19	55170993	55171791	NM_001278429	LILRB4	45.91	37.97
hypomethylation	chr19	55171797	55172844	NM_001278429	LILRB4	71	78.65
hypomethylation	chr19	55212599	55213473		Intergenic	56.68	44.2
hypomethylation	chr19	55244195	55244559	NM_153443	KIR3DL3	32.54	38.48
hypomethylation	chr19	55341799	55342422	NM_013289	KIR3DL1	36.77	30.28
hypomethylation	chr19	55417500	55417734	NM_001242356	NCR1	30.38	31.41
hypomethylation	chr19	56343163	56344073	NM_001297743	NLRP11	46.24	49.56
hypomethylation	chr19	56445853	56446758	NM_176810	NLRP13	33.39	45.47
hypomethylation	chr19	56458813	56460019	NM_176811	NLRP8	91.27	59.77
hypomethylation	chr19	57687949	57688850		Intergenic	78.73	78.26
hypomethylation	chr19	58719155	58719809	NM_016325	ZNF274	33.53	30.36
hypomethylation	chr20	2648804	2649499	NM_006899	IDH3B	56.13	33.68
hypermethylation	chr20	3869859	3870558	NM_153640	PANK2	35.02	48.72
hypomethylation	chr20	13052312	13053076	NM_018327	SPTLC3	45.7	33.49
hypomethylation	chr20	13107043	13107666	NM_018327	SPTLC3	41.61	30.81											+	+
hypomethylation	chr20	13370134	13370757	NM_017714	TASP1	34.34	49.29												+	+
hypermethylation	chr20	14062290	14063025	NM_080676	MACROD2	38.84	70.67
hypomethylation	chr20	23471999	23472734	NM_005492	CST8	52.99	34.24
hypomethylation	chr20	30661083	30661811	NM_001172130	HCK	42.98	36.07			+
hypomethylation	chr20	31778052	31778929	NR_026760	BPIFA4P	39.66	47.1
hypermethylation	chr20	33760666	33761478	NM_006404	PROCR	31.75	31														+
hypomethylation	chr20	33880275	33881194	NM_178468	FAM83C	63.87	39.42
hypomethylation	chr20	35504934	35505557	NM_080628	TLDC2	40.9	33.38														+
hypomethylation	chr20	37247889	37248512	NM_001164431	ARHGAP40	34.37	31.93														+
hypomethylation	chr20	43030626	43031249	NM_178849	HNF4A	33.25	59.38												+	+	+
hypomethylation	chr20	43804089	43805222	NM_002638	PI3	105.01	85.33	BD2									+
hypomethylation	chr20	45606854	45607547	NM_005244	EYA2	49.95	40.64
hypomethylation	chr20	45789545	45789972	NM_005244	EYA2	33.85	36.32			+			+	+
hypermethylation	chr20	46490090	46490713		Intergenic	33.37	36.22
hypomethylation	chr20	52198420	52199547	NM_006526	ZNF217	61.24	73.25
hypomethylation	chr20	52493019	52494011	NR_002189	SUMO1P1	49.98	71.27
hypomethylation	chr20	56136733	56137705	NM_002591	PCK1	58.97	35.8
hypomethylation	chr20	57408437	57409324	NR_002785	GS-AS1	53.27	38.09				+										+
hypomethylation	chr20	57706104	57706727		Intergenic	32.68	39.06
hypermethylation	chr20	58514010	58514777	NM_006242	PPP1R3D	54	58.99
hypermethylation	chr20	59792468	59793849		Intergenic	92.03	97.41										+				+
hypomethylation	chr20	59798969	59800075		Intergenic	78.26	37.85										+	+	+		+
hypomethylation	chr20	60294317	60295049	NM_001252339	CDH4	34.74	48.99
hypomethylation	chr21	11180984	11182301		Intergenic	83.75	53.64
hypomethylation	chr21	15917112	15917318	NM_001286523	SAMSN1	31.22	32.15									+			+	+
hypomethylation	chr21	21797361	21798273		Intergenic	54.92	40.01
hypomethylation	chr21	28792554	28793520	NR_049807	MIR5009	53.66	40.11							+
hypomethylation	chr21	31744004	31744653	NM_181621	KRTAP13-2	35.14	42.14
hypomethylation	chr21	31964405	31965100	NM_181605	KRTAP6-3	42.86	43.59
hypomethylation	chr21	33671818	33672551	NM_206898	MRAP	30.95	35.9							+
hypermethylation	chr21	33672400	33673206	NM_206898	MRAP	32.24	94.79				+			+
hypomethylation	chr21	33949128	33949858	NM_144659	TCP10L	36.5	42.95
hypomethylation	chr21	33957041	33958054	NM_144659	TCP10L	51.55	72.57
hypomethylation	chr21	37834399	37835200	NM_001146077	CLDN14	37.67	46.82
hypomethylation	chr21	37851490	37852155	NM_001146079	CLDN14	41.39	40.18
hypomethylation	chr21	37853156	37853746	NM_001146077	CLDN14	30.25	33.04		+
hypomethylation	chr21	37863567	37864451	NM_001146077	CLDN14	42.08	61.67
hypomethylation	chr21	38390080	38390767	NM_018962	RIPPLY3	34.75	34.45
hypomethylation	chr21	39868968	39870280	NR_111949	ERG	62.12	72.79								+						+
hypomethylation	chr21	40397355	40398344		Intergenic	79.89	84.14					+									+
hypomethylation	chr21	41027607	41028268	NM_001278650	B3GALT5	37.82	38.95
hypomethylation	chr21	41235973	41236851	NM_006198	PCP4	47.31	43.09														+
hypomethylation	chr21	43231068	43231515	NR_104260	PRDM15	37.1	30.22
hypomethylation	chr21	43438274	43438968	NR_119384	ZNF295-AS1	35.17	77.24				+							+
hypomethylation	chr21	43484817	43485761	NM_001199527	UMODL1	50.06	57.91
hypomethylation	chr21	43784270	43784669	NM_003225	TFF1	32.34	31.8
hypomethylation	chr21	43815077	43815531	NR_046020	TMPRSS3	40.25	61.39		+
hypomethylation	chr21	43815533	43816198	NR_046020	TMPRSS3	37.45	61.39		+												+
hypomethylation	chr21	45202953	45203815		Intergenic	44.3	53.32
hypomethylation	chr21	45214503	45215126	NM_003683	RRP1	39.26	42.12
hypomethylation	chr21	45380900	45382023	NM_020132	AGPAT3	88.05	69.97													+	+
hypomethylation	chr21	45680554	45681388	NM_175867	DNMT3L	34.8	42.46
hypomethylation	chr21	45878332	45878906	NM_030891	LRRC3	36.25	33.72
hypomethylation	chr21	46077200	46077909	NM_198697	KRTAP12-3	46.53	40.15
hypomethylation	chr21	46102584	46103441	NM_181686	KRTAP12-1	39.56	34.61
hypomethylation	chr21	46727627	46728546		Intergenic	56.6	38.36
hypomethylation	chr21	47511644	47512301		Intergenic	31.29	42.55
hypomethylation	chr21	47641397	47642057	NM_001001438	LSS	32.38	34.15
hypermethylation	chr22	20708408	20709389		Intergenic	43.12	56.06				+
hypomethylation	chr22	21408754	21409526	NR_027006	LRRC74B	35.61	46.95
hypomethylation	chr22	21420876	21421903		Intergenic	64.34	85.09
hypomethylation	chr22	22343676	22344299		Intergenic	45.73	30.83										+	+	+
hypomethylation	chr22	25083120	25083852		Intergenic	35.9	46.63						+	+
hypomethylation	chr22	25108422	25109285		Intergenic	42.23	35.37
hypomethylation	chr22	25465641	25466544	NM_001145206	KIAA1671	49.81	37.57
hypomethylation	chr22	25752942	25753951	NM_182492	LRP5L	83.29	41.84
hypomethylation	chr22	25763459	25764142	NM_001135772	LRP5L	40.67	34.76
hypomethylation	chr22	26137968	26138696	NM_032608	MYO18B	51.51	34.22
hypomethylation	chr22	26164570	26165394	NM_032608	MYO18B	51.74	48.42
hypomethylation	chr22	30634743	30635651		Intergenic	42.2	50.56
hypomethylation	chr22	30939353	30939584	NM_001193336	SEC14L6	34.85	33.99
hypomethylation	chr22	36020866	36021525	NM_203377	MB	57.54	35.48
hypomethylation	chr22	37178561	37179320		Intergenic	63.83	41.79							+	+				+
hypomethylation	chr22	37245194	37245948		Intergenic	61.83	32.76														+
hypomethylation	chr22	37245950	37246696		Intergenic	61.83	42.76														+
hypomethylation	chr22	37673245	37674058	NM_013385	CYTH4	42.24	43.56
hypomethylation	chr22	38135561	38136421	NM_001039141	TRIOBP	43.8	37.4
hypomethylation	chr22	42916739	42917635	NM_015703	RRP7A	55.64	49.83
hypomethylation	chr22	43745420	43746140		Intergenic	36.53	37.03
hypomethylation	chr22	46656989	46658155	NM_006071	PKDREJ	83.42	44.67		+
hypomethylation	chr22	46694425	46695150	NM_016426	GTSE1	56.42	37.65												+		+
hypomethylation	chr22	47312259	47313211	NR_122047	TBC1D22A-AS1	44.45	71.66														+
hypomethylation	chr22	47512884	47513507	NR_104292	TBC1D22A	50.82	31.78														+
hypomethylation	chr22	50485423	50486181		Intergenic	39.46	48.89
hypomethylation	chr22	50490026	50490935		Intergenic	34.5	50.05
hypomethylation	chr22	50521443	50522100	NM_139202	MLC1	50.24	31.01
Associate gene column indicates the nearest TSS located within 5Kb from DMR. Due to the differences in the definition of promoters, some DMRs are annotated as “intergenic”. Score columns indicate -10log10 p values of independent MAT analyses. In the GWAS overlap column, BD1, BD2, MD, and SZ indicate that the DMR overlapped with the loci reported in GWAS in BD1 (Stahl et al., doi: 10.1038/s41588-0…
